# Supplementary material for: Sectoral Differences in Psychosocial Well-Being: The Role of Work Environment Factors Across Public Administration, Healthcare, Pharmaceutical, and Energy Services
Source: Behav Sci (Basel). 2026 Jan 22;16(1):157. doi: 10.3390/bs16010157 (PMC12838197; doi:10.3390/bs16010157)
Supplement: Supplementary file 1 [file behavsci-16-00157-s001.zip]

Archive with 1 entries (1 files):
- behavsci-4007908-supplementary.pdf
